# Supplementary material for: Post-Exercise Nutrition Knowledge and Adherence to Recommendations Among Amateur Endurance Athletes
Source: Nutrients. 2025 Nov 20;17(22):3629. doi: 10.3390/nu17223629 (PMC12655176; doi:10.3390/nu17223629)
Supplement: Supplementary file 1 [file nutrients-17-03629-s001.zip]

Archive with 1 entries (1 files):
- nutrients-3987779-Questionnaire S1.pdf
